# Supplementary material for: A Black Sticky Rice-Derived Functional Ingredient Improves Anxiety, Depression, and Stress Perception in Adult Volunteers
Source: Foods. 2024 Dec 1;13(23):3884. doi: 10.3390/foods13233884 (PMC11640055; doi:10.3390/foods13233884)
Supplement: Supplementary file 1 [file foods-13-03884-s001.zip]

Archive with 4 entries (4 files):
- S1 HPLC  anthocyanin enrich functional ingredient.pdf
- S2 Table FFQ.pdf
- S3 Table S2 Physical activity.pdf
- S4 A 5-day food menu.pdf
